# Supplementary material for: Composition, Source Apportionment, and Health Risk of PM2.5-Bound Metals during Winter Haze in Yuci College Town, Shanxi, China
Source: Toxics. 2022 Aug 11;10(8):467. doi: 10.3390/toxics10080467 (PMC9415865; doi:10.3390/toxics10080467)
Supplement: Supplementary file 1 [file toxics-10-00467-s001.zip]

Archive with 1 entries (1 files):
- toxics-1811149-supplementary.pdf
